# Supplementary material for: Perturbation of Circadian Rhythm Is Associated with Increased Prevalence of Chronic Kidney Disease: Results of the Korean Nationwide Population-Based Survey
Source: Int J Environ Res Public Health. 2022 May 8;19(9):5732. doi: 10.3390/ijerph19095732 (PMC9102791; doi:10.3390/ijerph19095732)
Supplement: Supplementary file 1 [file ijerph-19-05732-s001.zip]

Archive with 1 entries (1 files):
- ijerph-1664696-supplementary.pdf
